# Supplementary material for: Fatal Congenital Toxoplasmosis with Progressive Liver Failure and Genomic Characterization of a Novel Isolate from the United States
Source: Microorganisms. 2025 Dec 17;13(12):2865. doi: 10.3390/microorganisms13122865 (PMC12736225; doi:10.3390/microorganisms13122865)
Supplement: Supplementary file 1 [file microorganisms-13-02865-s001.zip]

Archive with 1 entries (1 files):
- microorganisms-4031638-supplementary.pdf
